# Supplementary material for: Modification of Regulatory T Cell Epitopes Promotes Effector T Cell Responses to Aspartyl/Asparaginyl β-Hydroxylase
Source: Int J Mol Sci. 2022 Oct 18;23(20):12444. doi: 10.3390/ijms232012444 (PMC9604227; doi:10.3390/ijms232012444)
Supplement: Supplementary file 1 [file ijms-23-12444-s001.zip]

Archive with 1 entries (1 files):
- ijms-1867599-supplementary.pdf
